# Supplementary material for: Antioxidant Phenylpropanoid Glycosides from Ginkgo biloba Fruit and Identification of a New Phenylpropanoid Glycoside, Ginkgopanoside
Source: Plants (Basel). 2021 Dec 8;10(12):2702. doi: 10.3390/plants10122702 (PMC8708797; doi:10.3390/plants10122702)
Supplement: Supplementary file 1 [file plants-10-02702-s001.zip]

Archive with 1 entries (1 files):
- plants-1500844-supplementary.pdf
